# Supplementary material for: Evaluation of Anti-dsDNA Antibodies in Laboratory Practice: Management of Different Analytical Methods and Correlation with HEp-2 Immunofluorescence Patterns
Source: Antibodies (Basel). 2026 Mar 5;15(2):23. doi: 10.3390/antib15020023 (PMC13010703; doi:10.3390/antib15020023)
Supplement: Supplementary file 1 [file antibodies-15-00023-s001.zip]

Archive with 1 entries (1 files):
- antibodies-4137757-supplementary.pdf
